# Supplementary material for: The Atlantic salmon genome provides insights into rediploidization
Source: Nature. 2016 Apr 18;533(7602):200–5. doi: 10.1038/nature17164 (PMC8127823; doi:10.1038/nature17164)
Supplement: Supplementary Data — This file contains Supplementary Table 4. (XLSX 12 kb) [file 41586_2016_BFnature17164_MOESM10_ESM.xlsx]

## Sheet: ICSASG_v2
Supplementary Table 4. Atlantic salmon ICSASG_v2 assembly size statistics.
The statistics were generated from RefSeq assembly accession GCF_000233375.1.
Chromosome	Total Length	Scaffold Count	Ungapped Length	Scaffold N50	Spanned Gaps	Unspanned Gaps
ssa01	159038749	447	151353067	4117423	5013	446
ssa02	72943711	632	64968669	1373505	3416	631
ssa03	92503428	526	84400352	3422023	3951	525
ssa04	82398023	322	77301500	3482344	2687	321
ssa05	80503876	540	72248006	2317424	3364	539
ssa06	87043187	552	77667875	1158741	3928	551
ssa07	58785265	356	54096097	2292233	2910	355
ssa08	26434011	203	23618527	1574931	1266	202
ssa09	141712163	478	130894457	2848848	5041	477
ssa10	116138521	206	111564273	5172933	3542	205
ssa11	93888508	532	85625781	1740515	3581	531
ssa12	91880962	416	84368765	3586088	3586	415
ssa13	107758822	224	103126604	4981724	3064	223
ssa14	93901823	265	87676932	1982624	3338	264
ssa15	103963436	311	96485278	1981131	3744	310
ssa16	87796322	444	81330560	5182244	3394	443
ssa17	57682537	595	50068798	1266984	2929	594
ssa18	70695409	391	66699202	8432553	2833	390
ssa19	82978132	203	78218687	2198710	2583	202
ssa20	86795997	284	81562207	3961943	2751	283
ssa21	58021487	117	55446222	3474680	1776	116
ssa22	63420196	96	61049830	6107661	1914	95
ssa23	49854004	100	47712391	6695170	1427	99
ssa24	48650976	110	46431631	10225445	1357	109
ssa25	51481326	163	48691058	2447059	1651	162
ssa26	47900953	515	42462615	2444141	2276	514
ssa27	43943985	145	41208119	1639361	1717	144
ssa28	39600944	109	37567275	20002863	1272	108
ssa29	42488238	165	38607991	1354086	1698	164
unplaced	726668547	232125	536420869	5923	44478	0
Total unplaced	726668547	232125	536420869	5923	44478	0
Total placed	2240204991	9447	2082452769	2970467	82009	9418
Total overall	2966873538	241572	2618873638	1366254	126487	9418
GenBank contigs derived from these scaffolds have 2,618,890,303 bases in 368,060 contigs with N50 of 57,618 bases at the 9,869th contig.
The RefSeq assembly at NCBI includes a 16,665 base scaffold for the mitochondrial genome.
NCBI hosts an assembly variant, GenBank assembly accession GCA_000233375.4, that contains 597,817 additional unplaced scaffolds.
The GenBank variant has 829,942 total unplaced scaffolds with unplaced scaffold N50 of 1,363 bases.
