# Supplementary material for: The Atlantic salmon genome provides insights into rediploidization
Source: Nature. 2016 Apr 18;533(7602):200–5. doi: 10.1038/nature17164 (PMC8127823; doi:10.1038/nature17164)
Supplement: Supplementary Data — This file contains Supplementary Table 6. (XLSX 15 kb) [file 41586_2016_BFnature17164_MOESM11_ESM.xlsx]

## Sheet: Supplementary Table 6
Supplementary Table 6. Homeologous blocks in the Atlantic salmon genome.
Identification of 98 homeologous blocks with their respective coordinates in the Atlantic salmon genome assembly ICSASG_v2 (access. no. GCA_000233375.4).
Block#	Homeolog block name	Chr. X	Start	End	Chr. Y	Start	End	Direction
1	1p-9qa_1	ssa01	0	6843616	ssa09	43662329	48507357	-
2	1p-9qa_2a	ssa01	6953722	8602432	ssa09	4747739	6656450	+
3	1p-9qa_x	ssa01	8768777	9096203	ssa09	154418	269552	-
4	1p-9qa_2b	ssa01	9166964	44457745	ssa09	6778154	43618303	+
5	1p-9qa_2c	ssa01	44474054	45500129	ssa09	3643423	4716301	-
6	1qa-18qa_1	ssa01	45861387	71986516	ssa18	2846171	28115222	+
7	1qa-28_1a	ssa01	72890942	73568286	ssa28	34199638	34699823	+
8	1qa-28_1b	ssa01	73569133	88371531	ssa28	13190004	24992691	+
9	1qa-18qa_2	ssa01	88408344	90606478	ssa18	28123283	30996908	+
10	1qa-28_2	ssa01	90733931	99599320	ssa28	25024254	33204506	+
11	1qb-13qb_1b	ssa01	106286758	106702433	ssa13	100402590	100996070	-
12	1qb-13qb_1c	ssa01	108369204	115593501	ssa13	90766584	98795338	-
13	1qb-13qb_1d	ssa01	116943179	121210653	ssa13	85838957	90765752	-
14	1qb-11qb_1	ssa01	121235067	142783243	ssa11	49607686	72738120	-
15	1qb-11qb_1	ssa01	144913661	145931915	ssa11	44421061	45618502	-
16	1qb-11qb_2	ssa01	146187999	149962012	ssa11	46241567	49445259	+
17	1qb-13qb_2a	ssa01	153038608	156373894	ssa13	101050318	107358271	+
18	1qb-13qb_2b	ssa01	156486902	159035482	ssa13	103270128	107568355	-
19	2p-5q_1	ssa02	0	37183267	ssa05	44403485	80503876	-
20	2q-12qa_1	ssa02	37237908	72943711	ssa12	0	31357447	-
21	3p-14qa_1a	ssa03	1854095	2003300	ssa14	46427953	46666676	-
22	3p-14qa_1a	ssa03	3568590	5100727	ssa14	48535374	50297907	-
23	3p-14qa_1b	ssa03	5218093	44555388	ssa14	4920397	44709663	+
24	3p-13qa_1	ssa03	44848677	47260299	ssa13	13157114	16070440	-
25	3p-5q_1	ssa03	47276124	48025826	ssa05	18601434	19698104	+
26	3p-23_1	ssa03	48056128	52194455	ssa23	781075	3112948	+
27	3p-23_2	ssa03	52657705	53322061	ssa23	0	757933	+
28	3q-6p_1	ssa03	53345225	92503428	ssa06	0	44497429	-
29	4p-8q_1	ssa04	0	15341445	ssa08	7830181	26045199	-
30	4p-8q_2	ssa04	15641883	24741121	ssa08	0	7829984	+
31	4p-10qb_x	ssa04	24840930	28674550	ssa10	52338712	53070073	-
32	4q-10qb_1	ssa04	29677660	31124572	ssa10	58171633	59816870	+
33	4q-11qb_1	ssa04	31220208	38057802	ssa11	75059840	84726542	-
34	4q-11qb_1	ssa04	38160126	39146625	ssa11	72828091	74135805	-
35	4q-13qb_1	ssa04	39208547	77349515	ssa13	46930686	85752237	-
36	4q-10qb_1b	ssa04	77422784	77784568	ssa10	59885804	60394631	-
37	4q-11qb_1b	ssa04	77916749	82332227	ssa11	84929412	93710707	+
38	5p-9qb_1	ssa05	0	16783642	ssa09	76081027	91712252	-
39	5p-9qb_2	ssa05	19809836	44361395	ssa09	48632158	74770111	+
40	6q-15qa_1	ssa06	44864616	63240167	ssa15	20340865	38391606	+
41	6q-15qa_2	ssa06	63348618	64012280	ssa15	50116313	50824581	-
42	6q-15qa_3	ssa06	64037406	79445343	ssa15	41251718	54477232	-
43	6q-15qa_4	ssa06	79478914	86777383	ssa15	10842423	20210360	-
44	7p-18qb_1a	ssa07	0	3169069	ssa18	67123344	70547343	-
45	7p-18qb_1b	ssa07	4722861	12785080	ssa18	39340858	48862090	+
46	7p-18qb_2	ssa07	12790844	13565235	ssa18	48881374	49662600	-
47	7p-18qb_3	ssa07	13567356	29552199	ssa18	49694234	66944398	+
48	7q-17qb_1	ssa07	30107113	58350292	ssa17	31983542	57585316	+
49	9qa-11qa	ssa09	371240	2522414	ssa11	112854	4569087	-
50	9qc-20qa	ssa09	91755012	92651297	ssa20	0	1005209	-
51	9qc-20qb_1	ssa09	92979618	138143804	ssa20	40971450	80808257	+
52	10qa-16qa_1	ssa10	6519553	9086683	ssa16	51877790	55087189	-
53	10qa-16qa_1	ssa10	9915421	19188301	ssa16	37314492	49760466	-
54	10qa-23_1	ssa10	19295339	49101492	ssa23	3126775	33195073	-
55	10qa-23_2	ssa10	64897609	73903939	ssa23	33260365	43023953	-
56	10qb-16qa_1	ssa10	73929842	111728245	ssa16	0	37287700	-
57	10qb-23_1	ssa10	111908066	116106857	ssa23	43128874	48712184	+
58	11qa-26_1	ssa11	4847401	10220848	ssa26	4517345	10259402	+
59	11qa-26_2	ssa11	10246032	14796094	ssa26	10259413	15137418	-
60	11qa-26_3	ssa11	14805309	44157154	ssa26	15138610	47898159	+
61	12qb-22_1	ssa12	31404853	35554005	ssa22	0	4152549	-
62	12qb-22_2	ssa12	35572221	83406544	ssa22	4158499	52000056	-
63	12qb-22_5	ssa12	83779281	91763208	ssa22	52046884	63182488	+
64	13qa-15qb_1	ssa13	0	7174925	ssa15	95526064	103619556	-
65	13qa-15qb_2	ssa13	7162730	10320820	ssa15	70725416	73432451	+
66	13qa-15qb_3a	ssa13	16111194	22258553	ssa15	56035618	62849750	+
67	13qa-15qb_3b	ssa13	22322114	26371817	ssa15	75193968	79495688	-
68	13qa-15qb_3c	ssa13	26394769	28826607	ssa15	63120233	65689513	-
69	13qa-15qb_3c	ssa13	28920281	31811138	ssa15	66067944	68471476	-
70	13qa-15qb_4	ssa13	31815492	43517621	ssa15	79498793	94414369	-
71	13qa-15qb_4b	ssa13	43520898	43840988	ssa15	95259175	95526064	+
72	13qa-15qb_5	ssa13	44558348	46702670	ssa15	68625019	70689352	-
73	14qb-27_2	ssa14	47123691	48442766	ssa27	3582537	5232718	-
74	14qb-27_2	ssa14	51615135	54693795	ssa27	0	3582218	+
75	14qb-27_2	ssa14	54777778	71611768	ssa27	5666486	22488926	+
76	14qb-27_3	ssa14	71698651	86005694	ssa27	22554308	36368479	-
77	14qb-27_4	ssa14	86019932	93823812	ssa27	36392467	43160890	+
78	15qa-24_1	ssa15	0	1777952	ssa24	468488	1793662	-
79	15qa-24_2	ssa15	2569597	10387573	ssa24	40550158	47827234	+
80	16qb-17qa_1	ssa16	58876430	87796322	ssa17	1168892	31267708	+
81	18qa-19qb	ssa18	514348	2792880	ssa19	63979817	66065439	-
82	19qa-19qb_1	ssa19	0	4398723	ssa19	51520146	55774214	-
83	19qa-29_1	ssa19	8211365	14855864	ssa29	27583385	36475996	+
84	19qa-29_2	ssa19	16744838	32843547	ssa29	0	16247061	+
85	19qb-28_1	ssa19	32870136	38862649	ssa28	34724040	39600610	-
86	19qb-28_2	ssa19	38892339	51491541	ssa28	0	13108997	-
87	19qb-28_x	ssa19	60879477	61519992	ssa28	7219784	7725984	-
88	19qb-19qa_x	ssa19	62747240	63390065	ssa19	4902016	7588111	-
89	19qb-29_1	ssa19	66268273	78294589	ssa29	16858302	27580410	-
90	19qb-29_2	ssa19	78334375	82971481	ssa29	36483712	42392383	+
91	20qa-24_1	ssa20	1080524	4216838	ssa24	1837096	4661332	-
92	20qa-24_2	ssa20	5247263	29620116	ssa24	14198654	40255733	-
93	20qa-24_3	ssa20	29626803	30291772	ssa24	13581238	14165534	+
94	20qa-24_4	ssa20	30292372	40959149	ssa24	4663640	13548198	-
95	21-25_1	ssa21	0	5534565	ssa25	0	4156252	-
96	21-25_2	ssa21	5593776	17048259	ssa25	4659714	14847258	+
97	21-25_3	ssa21	17070245	51523135	ssa25	14854760	47024587	-
98	21-25_4	ssa21	51924577	58021487	ssa25	47413143	51481326	+
