# Supplementary material for: The Atlantic salmon genome provides insights into rediploidization
Source: Nature. 2016 Apr 18;533(7602):200–5. doi: 10.1038/nature17164 (PMC8127823; doi:10.1038/nature17164)
Supplement: Supplementary Data — This file contains Supplementary Table 9. (XLSX 12 kb) [file 41586_2016_BFnature17164_MOESM12_ESM.xlsx]

## Sheet: Supplementary Table 9
Supplementary Table 9. mRNA data used for gene structure annotation.
Sample name	SRA ID	Loci	Transcripts	Reads (M)	% uniq mapped reads*	Mapper
ssal-skin	SRS640016	113684	113684	135,48	57,2	STAR/2.3.1z12
ssal-family2_day85_male	SRS639989	73987	100183	128,69	78,2	STAR/2.3.1z12
ssal-family2_day34_male	SRS639869	75055	99649	97,81	72,1	STAR/2.3.1z12
ssal-family2_day44_female	SRS639981	65876	93415	96,30	58,8	STAR/2.3.1z12
ssal-family1_day34_male	SRS639866	125257	125257	95,24	71,5	STAR/2.3.1z12
ssal-family1_day24_male	SRS639862	69041	92492	94,30	74,5	STAR/2.3.1z12
ssal-testis	SRS640031	128062	156083	92,66	77,9	STAR/2.3.1z12
ssal-family1_day44_male	SRS639957	53789	72033	90,81	59,1	STAR/2.3.1z12
ssal-family2_day24_male	SRS639865	64567	87074	88,47	79,7	STAR/2.3.1z12
ssal-family2_day24_female	SRS639864	66592	90019	86,12	80,0	STAR/2.3.1z12
ssal-family1_day34_female	SRS639867	58600	85049	79,78	72,0	STAR/2.3.1z12
ssal-family1_day44_female	SRS639965	49407	68065	79,21	65,4	STAR/2.3.1z12
ssal-family2_day34_female	SRS639868	65973	89338	75,01	74,1	STAR/2.3.1z12
ssal-family1_day85_female	SRS639985	61823	86563	71,95	79,1	STAR/2.3.1z12
ssal-family2_day85_female	SRS639987	69601	96291	69,76	75,3	STAR/2.3.1z12
ssal-family2_day44_male	SRS639983	55198	76126	69,01	79,7	STAR/2.3.1z12
ssal-family1_day24_female	SRS639863	57193	78583	59,40	78,7	STAR/2.3.1z12
ssal-family1_day85_male	SRS639984	54831	77209	55,42	77,0	STAR/2.3.1z12
ssal-ovary	SRS640030	40966	56250	42,03	82,6	STAR/2.3.1z12
ssal-pyloric_caecum	SRS640015	57656	71880	30,80	82,2	STAR/2.3.1z12
ssal-muscle	SRS640003	52235	64121	30,71	81,2	STAR/2.3.1z12
ssal-kidney	SRS639997	61169	78041	30,53	76,5	STAR/2.3.1z12
ssal-eye	SRS639041	70745	82468	30,19	78,5	STAR/2.3.1z12
ssal-spleen	SRS640021	62989	80311	30,10	80,4	STAR/2.3.1z12
ssal-gut	SRS639990	62168	80020	29,90	82,3	STAR/2.3.1z12
ssal-gill	SRS639861	68948	86958	29,90	81,1	STAR/2.3.1z12
ssal-nose	SRS640009	66360	83259	29,77	83,6	STAR/2.3.1z12
ssal-head_kidney	SRS639992	57802	74269	29,54	82,9	STAR/2.3.1z12
ssal-brain	SRS639037	80753	99929	29,47	79,1	STAR/2.3.1z12
ssal-liver	SRS640002	49510	59976	29,39	82,9	STAR/2.3.1z12
ssal-heart	SRS639994	54133	66853	29,08	79,2	STAR/2.3.1z12
Sally-liver	SRS956266	18476	29368	7,26	80,2	STAR/2.3.1z12
Sally-gut	SRS956276	24576	41280	7,21	63,5	STAR/2.3.1z12
Sally-gill	SRS956267	13193	19122	6,80	27,3	STAR/2.3.1z12
Sally-brain	SRS956271	29132	47279	6,29	58,6	STAR/2.3.1z12
Sally-spleen	SRS956272	28174	48378	6,16	76,3	STAR/2.3.1z12
Sally-muscle	SRS956269	10724	15864	5,78	74,7	STAR/2.3.1z12
Sally-heart	SRS956273	24264	39357	5,36	73,9	STAR/2.3.1z12
Sally-pancreas	SRS956275	22101	34222	5,05	77,3	STAR/2.3.1z12
Sally-pyloric_caecum	SRS956274	19085	29100	4,13	75,5	STAR/2.3.1z12
Sally-skin	SRS951397	26258	42517	4,08	72,8	STAR/2.3.1z12
NCBI-EST		50089	57437	498245		GMAP/2014-07-28
NCBI-mRNA		20106	21502	12462		GMAP/2014-07-28
NCBI-FLcDNA		5671	6290	48263		GMAP/2014-07-28
NCBI-RefSeq		2924	2932	3547		GMAP/2014-07-28
Total		2388743	3106096	2025,5
*) As specified by STAR.
